# Supplementary material for: Vitamin C supplementation promotes mental vitality in healthy young adults: results from a cross-sectional analysis and a randomized, double-blind, placebo-controlled trial
Source: Eur J Nutr. 2021 Sep 2;61(1):447–59. doi: 10.1007/s00394-021-02656-3 (PMC8783887; doi:10.1007/s00394-021-02656-3)
Supplement: Supplementary file 2 — Supplementary file2 (XLSX 54 KB) [file 394_2021_2656_MOESM2_ESM.xlsx]

## Sheet: Cross-sectional
ID	sex	age (y)	height (cm)	weight (kg)	BMI (kg/m2)	vitamin C supplement use	current smoking	Alcohol use	physical activity (met-min per week)	serum vitmain C conc. (umol/L)	SRI	positive affect	negative affect	BDI	attention	Fatigue
1	F	24	164.2	54.9	20.3623	no	no	yes	1638	34.9757	64	1	9	20	3	13
2	F	26	169.4	57.5	20.0374	no	no	yes	2484	61.3019	19	27	4	3	10	11
3	F	26	170.5	53	18.2317	no	no	yes	813	40.3	52	14	8	8	11	12
4	F	26	161.6	55.6	21.2908	no	no	yes	1013	78.2005	56	16	13	8	8	10
5	F	25	175.6	50	16.2152	no	yes	yes	693	67.2609	29	5	10	9	8	8
6	F	27	164.2	58.8	21.8088	no	no	yes	1386	66.0157	53	21	12	6	8	9
7	F	30	160.9	55.1	21.2833	yes	no	no	1386	62.3	21	24	12	3	8	11
8	F	23	161.9	61.7	23.5392	no	no	yes	1500	56.4102	19	23	4	9	9	8
9	F	31	159	53.1	21.0039	no	no	yes	247.5	66.5494	82	15	18	20	12	13
10	F	31	154.8	52.3	21.8253	no	no	yes	2064	47.5162	63	18	7	9	6	11
11	M	28	177.8	68.1	21.5419	yes	no	yes	3145.5	55.6987	33	20	7	4	8	10
12	F	22	161.4	51.6	19.8081	yes	no	yes	2376	54.4	1	18	0	0	10	4
13	F	23	155.5	56.4	23.3248	no	no	yes	1759.5	53.3	28	14	2	4	7	9
14	M	22	169.1	114	39.8674	no	no	no	1860	17.6	6	18	4	3	11	9
15	M	30	181.6	70	21.2259	no	no	no	396	19.4112	41	26	17	6	8	11
16	M	25	174.5	61.2	20.0984	yes	yes	yes	1306.5	53.9	8	17	0	5	8	8
17	M	24	169.6	64	22.2499	no	no	no	2613	47.6052	16	8	7	7	7	8
18	F	23	167.4	68.9	24.5872	yes	no	yes	1866	16.5651	91	15	18	15	4	11
19	F	20	159.3	50.1	19.7427	no	no	yes	2772	67.2	29	8	2	5	6	10
20	F	25	171.8	74.2	25.1396	no	no	yes	5772	37.3771	78	29	8	6	9	7
21	F	24	151.1	42.8	18.7463	no	no	yes	693	33.6416	45	20	8	2	8	9
23	F	31	165.9	58.7	21.3278	no	no	no	4125	47.0715	64	22	12	10	9	13
24	F	24	162.9	54	20.3494	no	no	yes	1173	68.1	59	14	18	15	7	9
25	F	30	164.3	61.8	22.8936	no	no	yes	1506	45.1	70	19	6	7	10	11
26	F	25	164.9	44.9	16.5122	no	no	yes	1386	46.8937	42	14	13	12	7	9
27	F	21	159.5	49.9	19.6146	no	no	no	1866	79.5346	17	6	4	12	7	4
28	M	25	188.8	112.6	31.5889	no	no	yes	3822	57.1	75	34	10	3	10	6
29	F	23	158.6	48.3	19.2017	no	no	yes	1626	59.9678	69	27	4	1	7	8
30	F	28	160.4	49.1	19.0841	yes	no	yes	1484	43.425	46	25	7	5	7	13
31	M	27	172.5	62.5	21.004	yes	no	no	1386	47.1605	40	30	17	5	10	6
35	M	23	171.8	74.9	25.3767	no	no	yes	4266	48.8503	11	28	19	3	7	9
36	M	29	180.2	100.4	30.9189	yes	no	yes	4140	60.8572	40	19	6	8	7	12
37	M	21	176.5	80.7	25.905	no	no	yes	1290	46.7	44	20	6	10	6	10
39	M	28	175.3	69.6	22.6488	yes	no	no	693	74.2	48	21	19	6	8	8
40	F	24	161.5	52.6	20.167	no	no	yes	330	24.8365	99	17	23	24	8	10
41	F	34	160.3	72.7	28.2922	no	no	no	594	52.4969	64	13	8	10	7	6
42	M	20	175.1	73.8	24.0704	no	no	yes	1653	41.8241	9	29	3	1	8	8
43	F	27	162	51	19.433	no	no	no	1866	48.6724	94	25	25	10	8	11
44	F	23	164.5	71.9	26.5703	no	no	yes	1413	51.9	15	21	10	5	6	8
45	M	24	179.1	75	23.3814	no	no	yes	714	36.7545	42	10	9	1	6	8
46	M	31	178.5	89.6	28.1211	yes	no	yes	5172	164.2	4	19	0	2	10	8
47	M	27	168.9	52.6	18.4385	no	no	no	330	33.2858	14	13	0	2	6	11
48	F	22	164.4	60.5	22.3847	no	no	yes	1386	74.8	69	5	16	24	3	9
49	F	24	163.6	50.4	18.8306	no	no	yes	462	56.8	55	18	11	12	7	10
50	M	25	177	77.1	24.6098	no	no	yes	2106	51.9	44	25	18	8	9	11
51	F	20	161.4	45.7	17.5432	no	no	yes	693	58.6	50	30	22	8	8	9
53	F	23	156.7	54.8	22.3173	no	no	yes	3759	56.4992	87	30	9	8	6	9
54	M	22	172.7	77.9	26.1188	no	no	yes	1173	44.6	5	16	1	3	7	6
55	F	31	163.6	60.2	22.4921	yes	no	yes	1785	58.8116	99	9	22	19	5	12
56	M	21	168.5	54	19.0193	no	no	yes	2514	39.1559	42	11	6	10	8	9
57	F	21	156.1	53.8	22.0789	yes	no	yes	4506	67.7056	9	39	2	0	14	2
58	M	28	160	58	22.6562	no	no	no	1746.5	45.3817	9	39	6	4	10	5
59	F	25	167.7	59.1	21.0146	yes	no	yes	924	43.1582	18	18	2	1	8	7
60	M	25	176.1	79	25.4747	yes	no	yes	4266	57.8333	43	27	17	4	7	10
61	F	22	164.7	71.8	26.469	no	no	yes	3732	41.9	37	18	3	8	8	6
62	F	22	169.9	57.5	19.9196	no	no	yes	3732	75.2	31	30	5	0	8	9
63	F	23	162.6	56.8	21.4836	no	no	yes	1466	41.2	26	3	13	9	8	9
64	F	23	157.5	48.8	19.6725	no	no	yes	2892	58.0112	82	18	15	15	11	11
65	F	22	169.7	61.3	21.2861	no	yes	yes	297	30.7066	76	15	23	10	7	9
66	F	31	165.6	59.6	21.7333	no	no	yes	1488	35.7	7	26	2	0	7	5
67	M	28	163.3	62.3	23.3623	no	no	yes	628.5	30.7	17	20	1	2	9	8
68	M	24	165.5	62	22.6358	yes	no	yes	396	46.7	0	16	9	0	8	8
69	M	31	177.6	58.6	18.5785	no	no	yes	693	42.9803	75	14	24	20	4	14
70	F	24	169.5	59.8	20.8143	no	no	yes	3804	54	53	20	15	3	8	6
71	F	31	167.1	55.6	19.9123	no	no	yes	2586	44.4923	29	16	2	8	7	10
72	M	25	175.9	75.9	24.5307	no	no	yes	3066	47.0715	42	18	3	3	9	12
73	F	22	156.2	47	19.2635	yes	no	yes	2826	59.6121	49	26	11	4	9	9
74	F	26	165	45.7	16.786	no	no	yes	4612.5	88	27	21	6	5	8	10
75	F	25	167.5	67.9	24.2014	no	no	yes	9972	71.6	56	29	17	11	6	8
76	F	25	159.2	53.6	21.1485	no	no	yes	2868	43.3	31	14	8	9	11	10
77	M	24	170.9	68.9	23.5904	no	yes	yes	462	39.9	78	13	17	11	9	10
78	M	21	175	69.6	22.7265	no	no	yes	1484	43.8697	3	35	3	0	12	7
79	M	21	168.4	68.9	24.296	no	no	yes	3570	25.4591	13	19	0	2	8	6
82	F	26	161.4	55.5	21.3052	yes	no	yes	3732	68.5	6	12	2	4	5	6
83	F	27	165.1	69	25.3137	no	no	yes	792	57.9222	66	20	12	6	4	10
84	F	30	161.5	63.6	24.3844	no	no	no	1237.8	65.7489	61	20	7	8	8	7
85	M	25	176.7	73.1	23.4123	yes	no	yes	5706	62.725	14	26	14	2	7	7
86	M	27	170.8	71	24.3379	no	no	yes	2970	47.1	23	21	6	5	10	10
87	F	27	163.6	58.9	22.0064	no	no	no	264	72	95	5	26	26	4	11
88	F	32	160.9	60.9	23.5237	no	no	no	666.5	72.5	79	13	24	22	6	9
89	F	27	164.1	49.3	18.3075	no	no	yes	2022	33.8195	13	20	7	3	7	6
90	F	24	166.9	62.5	22.4371	no	no	no	1314	80.7798	37	23	9	1	8	9
91	F	21	164	52.3	19.4453	yes	no	yes	2525	74.7	10	16	1	2	6	6
94	M	26	180.9	80.1	24.4768	no	no	yes	2364	71.3	18	26	3	3	11	8
97	F	28	164.8	50.4	18.5574	no	no	no	528	64.9485	67	13	19	20	5	10
99	F	27	163.3	57.2	21.4498	no	no	yes	1470	50	68	16	23	11	9	8
100	F	25	163.8	52.8	19.6791	no	no	yes	2586	77.9	78	20	20	11	10	11
101	M	29	173.1	66.4	22.1602	no	no	yes	3546	53.8	103	28	7	10	8	8
102	M	28	177.8	70.9	22.4276	yes	no	yes	1215	77	47	4	10	9	7	10
103	M	26	176.9	64.5	20.6112	no	no	yes	626	41.2015	45	17	6	2	5	9
104	F	24	158.9	45.6	18.06	no	no	no	1491	43.3361	12	10	1	9	9	10
105	F	21	155.5	45.7	18.8997	yes	no	yes	8106	48.4946	42	17	4	3	6	10
106	F	25	164.2	62.9	23.3294	yes	no	yes	1257	74.0204	81	12	20	10	8	10
108	M	29	174.3	69.4	22.8436	yes	no	yes	2124	55.4	23	29	5	4	5	9
109	F	30	157.8	48.5	19.4773	no	no	no	1386	44.5	10	22	8	5	11	8
110	F	28	169.9	66.7	23.1068	no	no	yes	792	57.2	67	34	13	8	8	11
111	F	22	156.6	46.9	19.1245	no	no	yes	1657	35.4204	27	19	7	7	8	6
112	M	24	171	69.8	23.8706	no	no	yes	5244	61.9245	6	30	2	0	9	5
113	F	22	156.4	40	16.3526	no	no	no	2217	75.1766	29	10	5	11	8	10
114	F	25	174.4	64.2	21.1078	yes	no	no	1200	70.3	75	11	15	16	2	11
115	M	29	170.4	73.9	25.451	no	no	yes	1878	54.0978	60	14	17	6	7	9
116	M	27	177	77	24.5779	no	no	yes	2382	55.6	34	16	11	13	6	10
117	M	26	183.7	79.6	23.5882	yes	no	yes	5508	67.6	15	21	2	2	8	10
118	F	26	165.3	63	23.0566	yes	no	yes	396	59.1	65	17	19	11	9	9
119	F	24	158.5	45.1	17.9522	yes	no	yes	4266	52.4	5	27	3	4	9	8
120	F	30	156.1	50.3	20.6425	no	no	no	834	61.9	25	19	7	5	8	7
121	F	23	167.7	52.5	18.6678	yes	no	yes	1333	45.0259	6	22	0	2	8	3
123	M	28	180.5	79	24.2478	no	yes	yes	2853	42.9803	38	13	7	9	11	11
124	F	21	158.4	48.5	19.33	no	no	yes	198	47.5162	44	13	6	11	6	10
125	M	25	171	68.1	23.2892	no	no	yes	3493	54.8093	39	14	9	3	8	8
126	F	22	161.6	43.9	16.8105	no	no	yes	1836	29.8172	55	11	14	22	5	10
127	F	24	162.5	52	19.6923	no	no	yes	2068.5	70.9074	67	16	19	13	5	9
128	F	29	154.7	43.4	18.1346	yes	no	yes	1548	67.3	67	15	21	15	6	11
129	F	27	163.2	51.6	19.3736	no	yes	yes	594	48.5	45	10	15	16	9	10
130	F	22	153.9	48.9	20.6458	no	no	yes	2388	30.6176	9	13	7	0	9	8
131	F	22	162.6	58.4	22.0888	no	no	no	2835	56.3213	10	11	0	4	8	8
132	M	20	166.4	55	19.8635	no	no	no	1506	67.3	21	14	7	4	13	5
134	F	22	157.4	39.5	15.9436	no	no	yes	1635	35.7762	12	12	10	3	8	5
135	M	25	181	86.7	26.4644	yes	no	yes	4026	38.4444	22	23	4	5	6	9
136	F	25	161.4	60.2	23.1094	yes	no	no	1453	65.8379	27	20	8	4	7	9
137	F	30	158.3	60.5	24.1431	no	no	yes	417	58.4	48	15	13	18	7	14
138	F	30	163.3	76	28.4998	no	no	yes	1074	71.1	23	23	5	10	10	9
139	F	29	161.1	53.2	20.4984	no	no	no	4752	60.4125	34	13	8	5	8	7
142	M	20	171.1	68.2	23.2962	no	no	yes	594	53.7	61	15	14	0	7	9
144	F	23	158.3	53.5	21.3497	no	no	yes	2133	69.0397	11	29	18	1	11	10
145	M	23	178.5	66.6	20.9025	yes	no	yes	1902	43.7	88	20	17	16	6	9
146	F	34	172	56.8	19.1996	yes	no	yes	1050	119.824	4	30	1	0	12	3
147	F	25	160.9	56.5	21.8241	yes	yes	yes	2772	60.5015	58	25	12	7	7	12
148	F	25	166.8	62.5	22.464	no	no	yes	5310	65.7489	85	21	19	20	7	13
149	F	28	156.3	49	20.0576	no	no	no	3306	55.2	27	22	4	9	8	6
150	F	25	155.9	52.6	21.6418	no	no	no	3732	66.1047	81	11	11	14	5	10
151	M	26	173.4	70.5	23.4472	yes	no	yes	1950	45.3817	24	21	4	0	8	10
152	M	26	176.7	65.4	20.9462	no	no	yes	3046.5	57.8333	29	20	4	3	7	9
153	M	31	174.2	82.4	27.1538	no	no	yes	3390	29.1946	9	11	0	2	8	11
155	F	36	172.5	70.4	23.6589	yes	no	no	577.5	74.4651	99	20	16	10	6	11
156	M	23	167.8	74.6	26.4945	no	yes	yes	4452	40	35	21	8	5	10	10
158	M	39	170	80.8	27.9585	no	no	yes	0	48.2278	56	13	14	13	6	11
159	M	28	163.5	64.9	24.2778	no	no	yes	3192	46.2711	64	19	19	1	6	8
160	M	26	178.5	76.2	23.9154	yes	no	yes	3342	51.8743	35	23	8	6	6	7
161	F	30	159.4	51.9	20.4263	yes	no	yes	990	64.4	43	24	12	3	10	10
162	M	28	172.6	91.1	30.58	no	yes	yes	7866	51.4	31	17	6	8	8	9
163	F	30	163	62.4	23.486	yes	no	yes	198	52.0522	15	12	3	7	8	9
164	F	23	160.6	61.2	23.728	no	no	yes	9972	49.8287	22	27	8	3	8	9
165	M	27	176.8	84.5	27.0329	yes	no	yes	4746	49.4729	27	9	15	9	8	10
166	F	26	163.9	64.3	23.9361	yes	no	yes	3252	78.2	21	22	4	3	9	8
167	M	29	174.5	79.4	26.0753	yes	yes	yes	3546	66.3715	49	24	18	0	8	8
168	M	26	169	70.8	24.789	no	no	yes	2382	43.6918	18	29	4	5	7	11
170	F	31	158.1	49.2	19.6835	no	no	yes	1173	69.3955	20	2	2	18	10	11
171	M	39	171.5	94.9	32.2655	no	no	yes	1356	43.1	50	10	8	6	4	9
172	F	29	159.6	52.1	20.4537	yes	no	yes	2133	100.8	11	35	6	8	10	7
173	M	35	161.2	58	22.3202	no	no	yes	1470	39.3	60	10	15	10	4	13
174	F	31	162.3	60.2	22.8539	yes	yes	yes	805.8	52	97	15	28	22	6	9
175	M	24	174.8	73.2	23.9568	yes	no	yes	4212	53.0305	8	17	6	6	8	6
176	F	29	160.5	53.9	20.9237	no	no	no	1866	52.4969	86	18	23	27	7	11
177	M	29	174.9	81.6	26.6754	no	no	no	2853	33.1969	54	17	16	8	6	4
178	F	25	161.9	65	24.7982	no	no	yes	3960	60.8	31	28	10	7	7	11
179	F	28	162.2	50.5	19.1951	no	no	yes	264	39.6895	36	0	7	23	3	10
180	F	31	159.1	53.6	21.175	no	no	no	693	47.3384	52	26	19	8	9	10
181	F	24	154.3	44.5	18.6908	no	no	yes	1230	56.1434	87	12	16	15	8	11
182	F	22	161.4	52.1	20	yes	no	yes	2376	69.1	63	16	15	6	7	10
184	F	32	170.1	61.6	21.2898	no	no	yes	1866	68.5061	34	14	9	9	6	9
185	F	39	163.8	57	21.2445	no	no	yes	1836	50.9849	32	20	14	7	7	8
186	F	27	167.6	57.6	20.5057	no	no	yes	297	56.8549	28	12	4	4	5	9
187	M	26	178.7	79.7	24.958	yes	no	no	924	50.1	3	20	1	0	8	9
188	F	20	164.4	54.2	20.0538	no	no	yes	6696	58.7	46	18	15	10	9	9
189	F	23	165.3	45.5	16.652	no	no	yes	1386	69.8402	40	23	5	8	10	8
190	M	21	181.9	105.6	31.9153	no	yes	yes	3336	29.4614	80	9	13	18	6	11
192	M	25	182.5	79.1	23.7493	yes	no	yes	4479	70.1	7	30	0	1	10	4
193	F	23	157.6	51.8	20.8553	no	no	yes	1759.5	42.9803	9	14	0	4	8	9
194	F	24	155.6	46.9	19.3711	no	no	no	297	73.3	91	11	22	27	6	10
195	F	22	170.7	55.9	19.1842	no	no	yes	2346	58.6337	24	27	6	3	8	7
197	F	28	165.4	49.3	18.0209	no	no	yes	706	57.3	80	19	15	10	7	12
198	F	22	160.1	46.6	18.1804	yes	no	no	822	58.5	68	20	14	9	7	12
199	M	30	170.3	73.2	25.2396	no	no	yes	3492	41.6462	75	15	16	24	6	11
200	M	23	169.2	60.5	21.1327	no	no	yes	1973	61.3019	13	27	6	4	10	7
201	F	27	161.4	44.8	17.1977	no	no	yes	2799	51.6	61	24	14	4	12	11
202	M	26	176.4	66.2	21.2746	no	no	yes	1626	59.2	44	20	8	1	8	8
203	M	24	169.1	65	22.7314	no	no	yes	5652	34.3531	11	25	3	2	10	7
207	M	23	175.1	72.8	23.7443	no	no	yes	4266	33.9973	15	30	2	2	10	8
208	M	24	175.6	67.6	21.9229	no	no	yes	2466	54.6	39	20	19	9	8	8
209	F	24	163.9	53.2	19.804	no	no	yes	2172	79.8	46	16	9	10	8	9
210	M	31	178.9	85.9	26.8394	no	no	yes	3457.5	29.9061	59	24	16	1	8	8
211	M	23	184.8	76.6	22.4298	no	yes	yes	4506	59.1	52	4	4	10	7	12
212	F	27	166.6	50.2	18.0865	yes	no	yes	4212	82.7	8	31	1	0	10	8
213	F	24	155.4	51	21.1187	no	no	yes	855	68.595	42	19	1	6	7	8
215	F	22	157.3	49	19.8033	yes	no	no	1386	83.9816	52	11	6	9	8	12
216	M	23	178.1	74.9	23.6132	no	no	yes	4266	56.766	23	19	6	10	5	9
217	M	24	166.9	57.5	20.6422	yes	no	yes	1746	45.9153	48	20	17	6	8	8
218	M	34	174.9	85.1	27.8195	no	no	yes	1053	25.7	38	20	6	6	6	7
219	M	27	180.6	74.6	22.872	yes	no	yes	690	57.3	51	29	15	4	7	9
220	F	27	165.6	53.3	19.436	yes	no	yes	1173	81.0466	6	15	0	4	10	7
221	M	32	175.9	74.6	24.1106	yes	no	yes	1173	44.4923	15	32	6	3	10	6
224	M	27	171.9	81.2	27.4792	no	no	yes	2382	69.6	16	40	1	0	10	5
225	M	25	174	70.3	23.2197	yes	no	yes	396	79.7	8	26	1	1	11	11
226	M	36	170.2	68	23.4741	yes	no	yes	2853	65.8379	64	9	15	21	5	9
229	M	28	170.1	62.7	21.67	yes	no	yes	2106	104.8	7	23	1	0	12	7
230	F	30	161.9	54.7	20.8686	no	no	yes	6186	76.2439	3	29	8	0	8	8
231	F	32	160.1	50.3	19.6239	no	no	yes	462	35.0646	42	1	8	14	7	10
232	F	31	166.1	55.9	20.2615	no	no	yes	865	43.6029	22	13	10	10	7	10
233	F	30	167.1	53.4	19.1244	yes	no	yes	198	67.4388	62	5	16	15	5	10
234	M	30	179.6	79.7	24.7085	no	no	yes	924	65.4821	17	20	4	5	10	10
235	F	25	167	61.6	22.0876	no	no	yes	0	89.1402	28	10	10	4	8	8
236	F	25	159.2	55.5	21.8981	yes	no	yes	1413	69.4844	19	17	6	6	9	11
237	F	37	159.8	51.4	20.1284	no	no	no	756	60.8572	69	15	16	13	7	10
238	F	36	160.6	44.4	17.2144	no	no	no	2186	56.4102	117	4	28	37	2	14
240	F	24	160.8	53.7	20.7684	no	no	yes	1973	69.6623	16	19	4	3	8	8
241	M	26	176.3	72	23.1648	no	no	yes	2148	73	7	23	12	4	9	11
242	M	27	167	70.2	25.1712	no	yes	yes	462	64.237	55	22	17	8	10	10
244	F	25	163.1	62.9	23.6452	no	no	yes	396	50.3623	78	25	13	2	8	8
245	M	25	171.8	74.3	25.1734	no	no	yes	1866	38.4	5	33	3	0	12	5
246	F	26	158.7	53.3	21.1628	no	no	yes	2466	46.2711	50	15	12	10	6	10
247	F	25	161.8	57.5	21.964	no	no	yes	5172	91.7194	49	19	11	2	10	8
248	M	25	174.7	78.9	25.8518	no	no	yes	2319	33.6416	20	23	9	4	10	7
250	F	32	164	75.8	28.1826	no	no	yes	504	57	11	24	2	2	11	4

## Sheet: RCT
ID	Group	sex	age	Dietary supplement	occupation	BMI	physical activity (met-min per week)	SRI	SRI	positive affect	positive affect	negative affect	negative affect	BDI	BDI	fatigue	fatigue	attention	attention	vigor	vigor	dedication	dedication	absorption	absorption	work engagement	work engagement	Ego depletion	Ego depletion	STAI	STAI	serum BDNF (ng/ml)	serum BDNF (ng/ml)	serum vitamin C (umol/L)	serum vitamin C (umol/L)	Stroop test (time to reaction)	Energy intake (kcal/d)	Energy intake (kcal/d)	Carbohydrate intake (g/d)	Carbohydrate intake (g/d)	Fat intake (g/d)	Fat intake (g/d)	protein intake (g/d)	protein intake (g/d)	Fiber intake (g/d)	Fiber intake (g/d)	Vitamin C intake (mg/d)	Vitamin C intake (mg/d)	Cholesterol intake (mg)
						baseline	baseline	baseline	week 4	baseline	week4	baseline	week 4	baseline	week 4	baseline	week 4	baseline	week 4	baseline	week 4	baseline	week 4	baseline	week 4	baseline	week 4	baseline	week 4	baseline	week 4	baseline	week 4	baseline	week 4	week 4	baseline	week 4	baseline	week 4	baseline	week 4	baseline	week 4	baseline	week 4	baseline	week 4	baseline
002	1	M	22		undergraduate	23.1147	3079.5	24	14	8	8	12	10	22	9	11	9	5	8	17	25	10	15	18	22	45	62	19	13	30	56	47.8144	47.1246	45.2541	87.8	80.3475	1978.2	1233.26	228.526	176.483	79.6689	36.6334	80.2825	41.3317	18.2205	7.38523	100.675	8.2655	529.072
005	1	M	23		undergraduate	23.0501	4716	3	0	20	38	0	4	5	0	6	2	6	13	30	39	30	35	20	31	80	105	8	5	31	23	34.3948	32.2714	52	96.3	93.3038	1473.7	2477.26	205.562	306.404	47.2166	86.8312	55.1388	102.857	19.9115	16.7745	175.284	37.9	159.543
007	1	M	29	protein	undergraduate	27.0879	1626	53	17	10	26	27	13	13	4	13	4	3	10	10	20	23	19	17	15	50	54	21	9	36	35	30.257	26.0727	34.3236	70.7908	82.4777	1804.68	1873.56	293.753	197.473	36.5846	52.0988	69.0942	68.954	24.7268	36.5766	41.675	17.4135	156.039
009	1	M	25		graduate	26.7899	990	10	3	19	21	7	3	6	1	10	7	9	8	20	31	25	30	21	31	66	92	7	9	26	41	40.1	40.5	25.9707	79.0129	85.2196	956.545	2063.34	123.133	279.36	23.8774	62.7999	60.1459	70.1786	14.9756	25.6301	23.851	81.4425	266.967
014	1	F	23		undergraduate	22.1094	990	16	1	17	22	2	2	8	0	9	5	8	8	26	30	23	30	18	20	67	80	9	5	35	24	47.4837	36.5303	34	103.8	64.2848	2158.5	1067.13	357.011	132.829	48.9842	38.6045	65.3857	47.201	24.4271	7.3848	26.8865	14.34	286.795
016	1	M	24		undergraduate	21.1212	918	23	14	18	15	9	3	11	13	9	9	6	7	28	29	28	28	24	27	80	84	13	12	31	34	50.8949	44.3603	26.1	80.1	80.2351	1859.33	1676.64	242.703	197.526	47.142	68.1243	84.6273	63.1462	11.6253	10.4088	26.5061	24.44	433.103
020	1	F	24		graduate	19.115	838	18	12	15	16	9	8	4	4	11	10	7	7	24	26	22	24	26	27	72	77	13	14	36	43	45.0169	36.9801	30.5519	100.229	96.9396	1733.7	2008.77	243.75	267.674	57.3423	64.6531	62.8742	85.2086	19.7547	19.5666	63.4925	30.2324	166.674
021	1	M	20		undergraduate	24.7132	2595	16	25	17	17	5	14	12	14	11	9	6	10	23	25	27	30	28	34	78	89	13	16	41	47	48.2346	50.7595	50.7677	71.4679	85.6994	2025.46	1356.22	249.329	168.336	77.052	48.8569	75.7331	57.4945	14.714	17.6547	73.8572	11.6085	470.589
028	1	M	21		undergraduate	24.0383	2124	10	11	10	11	6	12	6	9	10	10	6	8	20	20	20	20	21	25	61	65	15	15	47	60	38.8749	42.0258	58.7	97.5656	76.597	1997.26	1832.5	262.341	283.051	72.2363	53.0068	70.2656	55.4976	13.0652	12.3058	42.7747	27.8225	359.412
036	1	F	20		undergraduate	23.022	792	6	5	12	15	0	4	2	0	4	6	7	10	25	20	20	19	22	22	67	61	11	6	42	28	47.5732	39.3622	35.7746	98.2621	91.0204	1855.73	1542.55	219.662	201.428	85.1134	54.7145	56.8716	49.0992	16.6147	16.3779	15.332	23.511	278.898
038	1	F	23		graduate	20.6645	2484	27	12	10	9	7	5	7	5	9	9	7	9	13	15	14	15	15	19	42	49	18	18	44	36	39.8	40.2	53.2	119.9	82.5787	1577.36	1160.51	226.171	169.835	46.3225	25.2998	54.1495	57.0712	16.3062	16.0271	24.8575	38.078	129.616
039	1	F	21		undergraduate	18.5273	5998	25	26	10	6	1	10	2	6	9	10	8	6	24	21	24	16	25	18	73	55	15	18	51	39	34.9981	35.7957	29.0604	99.6964	83.0481	1565.69	1218.76	205.805	124.476	59.766	39.6735	46.8843	49.2262	9.12215	8.08992	20.2425	15.0503	327.577
044	1	M	23		undergraduate	24.0509	4062	19	6	24	28	7	2	4	0	7	6	6	6	23	20	35	31	29	27	87	78	16	7	63	29	41.4828	36.802	42.2	87.3	79.0415	2158.62	2674.88	286.626	158.661	69.4234	147.802	81.1634	156.184	17.0942	6.9786	26.8571	8.44	587.943
045	1	M	23		undergraduate	19.4371	2034	10	2	25	28	1	0	3	0	9	5	8	11	25	30	27	30	19	23	71	83	10	5	31	23	42.2373	50.8305	32.2566	112.162	76.7926	1765.61	2793.13	226.047	341.263	65.9505	103.823	58.5959	122.47	17.7197	21.2405	21.1955	18.6653	141.99
049	1	M	24		undergraduate	28.0579	1155	7	6	23	34	9	4	3	3	3	3	9	12	36	39	31	31	26	32	93	102	6	7	52	28	40.2	42.3	19.7	90.0401	94.948	1498.66	1762.25	228.562	266.324	39.7879	43.3218	50.8258	69.1915	10.9363	23.7159	15.712	92.9462	196.993
057	1	F	23		undergraduate	20.9883	1015	15	20	12	10	8	12	7	3	11	12	8	6	18	21	8	10	12	14	38	45	20	20	50	43	56.8849	50.6101	47.918	68.0035	89.6788	1140.32	1306.15	147.294	169.721	25.5548	49.9427	75.0185	42.496	5.21507	16.4609	3.2295	27.95	308.01
059	1	M	24		undergraduate	24.1017	2628	13	23	12	13	0	3	2	2	10	9	8	8	24	22	25	25	23	24	72	71	13	15	31	39	39.8386	46.6618	61.7682	85.6331	82.0515	1509.69	1646.16	212.665	247.59	45.6041	43.6564	52.9369	60.2154	11.0745	11.9323	18.1319	17.3365	200.063
061	1	M	30		undergraduate	20.9469	1466.5	15	6	34	36	23	22	3	2	7	6	9	10	32	32	30	29	32	29	94	90	10	10	48	43	30.8388	34.4267	43.1813	66.9347	94.8588	1385.14	1727.42	173.683	213.476	45.7578	53.312	64.6268	86.8822	12.3028	14.1157	7.7125	28.042	115.385
063	1	M	31		undergraduate	27.5466	2973	5	1	25	21	10	10	3	1	9	8	11	13	26	30	25	26	24	27	75	83	9	7	41	30	43.9113	49.9134	49.8	79.4734	93.3587	1518.8	1221.2	210.302	186.998	60.4148	23.2241	42.1241	54.9909	20.6564	5.33122	151.947	13.4875	141.66
064	1	M	30		undergraduate	25.4231	693	34	38	25	27	26	22	26	19	11	12	6	4	19	22	15	15	21	19	55	56	19	20	57	58	34.7011	32.5213	38.6222	68.1036	66.9096	1306.62	2048.17	170.778	195.705	42.7425	100.647	53.7754	84.7492	6.81928	14.0939	18.458	27.758	527.892
066	1	F	28		undergraduate	19.161	1210	17	5	12	22	20	14	13	4	10	8	4	11	20	22	23	25	20	20	63	67	19	6	59	33	34.9398	36.9026	58.278	81.7319	80.6244	1350.7	1779.84	85.5004	243.254	78.5611	52.0108	66.5678	72.055	4.55954	22.3153	14.2206	50.195	258.497
070	1	F	27		undergraduate	17.0115	2439	16	5	31	33	17	12	11	4	13	7	9	13	24	29	14	25	27	28	65	82	12	6	57	33	38.4153	39.6375	51.2	95.9885	66.4498	1293.29	2170	152.684	262.024	49.0422	74.9294	55.5849	99.5634	20.8119	17.9339	24.79	74.5525	488.816
071	1	F	31	protein	undergraduate	22.0262	655	15	22	30	25	16	26	12	10	10	11	8	8	28	25	25	22	30	31	83	78	13	18	48	53	41.2418	52.0408	45.1283	83.0238	74.0714	2708.43	1925.37	327.405	189.292	108.153	83.2096	100.416	95.6345	24.8708	13.6872	41.3216	27.045	286.255
074	1	F	21		undergraduate	20.1189	1893	37	48	22	15	23	31	10	8	10	9	6	10	22	25	29	28	20	25	71	78	15	16	52	36	34.3254	44.0305	53.6951	80.4079	73.3585	2786.09	2686.13	224.746	347.139	135.901	94.9758	121.953	64.8091	15.6438	19.9604	12.9727	102.608	467.905
003	2	M	23		graduate	21.9847	1584	5	16	15	18	2	2	2	3	8	10	11	5	24	18	26	19	21	17	71	54	7	9	20	35	40.3093	37.482	32.8727	23.1997	80.0672	1257.76	2049.88	155.555	183.085	47.9043	104.283	51.8806	84.2261	9.27834	10.3774	9.88345	13.735	281.148
008	2	M	23		undergraduate	23.7772	1386	43	16	20	2	2	2	1	1	5	11	9	9	31	26	28	32	25	28	84	86	11	21	24	35	46.2008	32.4114	41.9	47.6	97.0671	855.224	1610.25	141.016	232.357	14.9216	46.284	34.8336	56.452	12.2283	18.2405	18.039	42.069	208.578
010	2	F	25		undergraduate	18.5167	902	14	30	11	10	5	15	4	13	10	11	6	4	22	17	22	24	24	26	68	67	16	17	27	45	57.2089	54.7348	49.1	22.8	89.0988	2220.96	1413.74	313.006	201.543	71.5615	36.2644	70.3841	61.0857	18.8982	8.61056	42.644	33.1925	212.035
013	2	F	22	protein	graduate	20.3734	4758	44	25	14	15	4	1	12	1	12	11	7	7	31	27	35	20	31	21	97	68	19	11	33	20	30.6394	32.0948	65.7	37.4763	102.906	980.516	1648.9	130.849	229.29	33.2465	55.7573	41.4978	51.2959	9.01928	20.5397	3.20948	66.045	138.33
024	2	M	21		undergraduate	20.7378	1164	13	13	29	35	2	2	4	1	8	7	12	10	37	39	35	34	30	32	102	105	8	9	31	24	45.4136	48.7293	29.7	29.7773	81.3698	1882.93	1799.16	235.56	173.482	69.7715	75.511	74.9688	92.0035	17.0705	10.3551	58.7635	26.61	512.225
025	2	M	24		undergraduate	23.128	3519	13	5	20	29	9	5	4	3	9	9	10	12	30	30	27	28	32	31	89	89	9	5	30	32	40.2	39	45.2541	31.0348	116.969	3133.44	2223.78	435.77	282.606	85.9988	82.8296	140.937	79.5641	34.6403	19.6644	150.004	44.2597	760.981
033	2	F	21		undergraduate	19.2142	838	26	20	16	18	10	8	6	5	7	8	9	10	27	30	26	25	25	19	78	74	13	14	29	43	39.1799	31.6097	30.6479	36.8175	78.3517	1512.82	771.75	192.907	98.3185	55.8561	21.5953	54.159	39.5693	15.3461	5.77345	25.7799	5.015	445.389
035	2	F	25		undergraduate	24.2497	1152	4	3	16	19	1	0	9	2	5	6	8	8	24	26	22	25	25	24	71	75	8	6	34	28	40	39.8	25	25.1	78.8098	1787.59	1612.19	227.356	140.757	57.7465	26.9739	85.303	37.9138	10.4582	13.959	16.5275	35.3111	295.228
037	2	F	25	vitamin D	graduate	17.3138	1715	26	16	12	17	9	2	8	4	11	7	6	8	17	25	19	20	28	30	64	75	20	6	50	40	40.7309	37.3612	53.2	23	94.0215	1718.8	1632.86	339.843	245.549	20.5395	44.075	46.4913	53.9572	10.2445	10.7972	252.061	19.7749	82.642
043	2	F	24		employee	19.7675	3919.5	17	25	12	10	12	14	12	8	11	11	9	7	20	22	19	18	25	22	64	62	15	16	59	39	37.4838	46.2652	34.5	39.0137	81.2166	1999.65	2454.62	219.63	347.544	66.9539	70.2561	85.4713	92.9493	12.5481	14.8352	37.29	29.0205	598.942
047	2	M	28		employee	24.0601	1455	11	4	5	8	4	2	11	3	10	9	5	7	24	28	22	24	18	17	64	69	19	14	46	35	38.4675	31.2932	42.6	49.3	85.5625	1102.18	1656.07	133.352	218.958	41.2742	54.0371	47.7978	67.4191	10.318	20.9041	39.495	67.1385	195.925
050	2	F	23		employee	31.0109	1617	5	18	32	25	0	1	2	4	7	9	6	6	25	30	18	15	16	16	59	61	10	14	35	25	48.3304	44.4146	34.707	32.6447	90.9087	2157.09	1632.5	217.526	216.532	88.9727	51.9126	98.1022	64.6689	14.5213	10.2416	21.9455	17.7578	333.736
054	2	M	25		undergraduate	20.0949	3924	19	21	16	12	9	10	8	6	12	11	6	8	23	24	30	30	22	19	75	73	15	12	47	40	48.5838	55.934	32.9694	14.4	80.7695	1699.59	1831.55	232.72	253.483	54.4253	56.7673	63.7673	64.6644	19.2977	15.8459	32.944	39.553	357.157
056	2	M	23		employee	25.5805	693	33	22	4	8	7	9	17	0	12	5	4	9	18	26	25	25	22	32	65	83	20	19	43	50	51.2368	41.9706	43.1237	46.9591	96.3963	2205.59	1914.63	280.468	236.061	81.7514	43.657	76.0341	107.925	19.2634	12.6115	76.65	36.384	339.94
058	2	M	24		undergraduate	25.7871	3399	20	12	8	12	12	0	7	3	9	9	5	10	24	28	19	20	23	23	66	71	16	13	39	38	58.6673	52.4119	33.322	22.3	78.2487	1816.73	1661.75	253.101	209.041	54.0562	66.8558	71.4336	56.8747	35.8569	12.8074	107.216	28.225	308.925
062	2	M	24	vitamin D	undergraduate	22.8633	4204	12	12	29	19	12	18	6	1	10	11	7	5	26	29	20	16	24	21	70	66	15	16	31	21	28.3731	44.6406	19.1943	28.8025	78.171	2267.29	2235.81	250.379	239.252	91.7129	88.351	104.288	106.088	14.4709	14.5446	19.9393	29.6138	380.905
065	2	M	22		undergraduate	27.0463	702	20	27	20	17	23	16	6	4	9	10	7	6	20	18	25	23	18	15	63	56	14	12	55	46	35.6419	33.1254	16.3	8.2	118.214	1906.92	1899.92	165.553	169.828	67.181	87.7225	59.1	98.0445	24.901	6.90158	37.71	9.3075	627.617
067	2	M	24		undergraduate	23.7122	462	10	3	20	20	19	12	3	3	9	9	7	8	25	28	20	24	24	26	69	78	13	15	41	41	37.9637	32.9025	53.2084	33.7	89.6615	1279.32	2115.48	168.121	223.776	36.1951	84.8297	58.9692	107.905	15.8842	27.9169	7.799	101.38	392.41
068	2	M	27		employee	22.9189	1777.5	15	3	33	37	18	15	4	0	8	7	9	10	37	41	35	35	37	37	109	113	11	6	38	34	29.9597	31.7189	28.9293	24.5283	76.5184	1675.79	1591.69	269.349	182.954	43.3614	66.798	51.0327	63.241	20.0636	13.2815	18.6662	10.31	178.923
069	2	F	24		employee	19.0328	198	12	11	16	28	14	17	8	0	10	6	7	8	22	28	22	21	19	24	63	73	19	12	42	47	35.2325	47.4907	90.2074	49.1172	87.9045	1815.37	1700.17	214.423	258.889	75.1316	43.6067	65.1335	63.8876	22.7003	14.6156	102.555	67.39	419.046
072	2	F	24		undergraduate	21.4978	1537.5	36	32	25	21	25	20	10	11	6	9	10	11	30	29	23	23	27	24	80	76	16	17	50	37	22.2373	23.8702	60.7683	30.2	90.5059	2010.14	2165.28	246.322	298.9	53.4641	67.6283	73.893	90.0535	22.1424	22.1983	53.7879	121.385	258.785
073	2	F	20		undergraduate	17.4545	660	16	2	27	32	21	22	7	2	8	9	10	8	22	24	22	25	19	20	63	69	12	10	51	42	32.1468	36.8005	20.4	10.2504	77.5708	1508.77	1631.98	188.382	243.902	55.5568	53.3207	58.3591	43.9009	9.57033	11.7577	22.0855	14.995	325.947
[truncated: 1 more columns]
